# Supplementary material for: TPGS-b-PBAE Copolymer-Based Polyplex Nanoparticles for Gene Delivery and Transfection In Vivo and In Vitro
Source: Pharmaceutics. 2024 Jan 31;16(2):213. doi: 10.3390/pharmaceutics16020213 (PMC10891721; doi:10.3390/pharmaceutics16020213)
Supplement: Supplementary file 1 [file pharmaceutics-16-00213-s001.zip]

Archive with 1 entries (1 files):
- pharmaceutics-2728815-supplementary.pdf
